# Supplementary material for: Unveiling the Effect of Low pH on the SARS-CoV-2 Main Protease by Molecular Dynamics Simulations
Source: Polymers (Basel). 2021 Nov 5;13(21):3823. doi: 10.3390/polym13213823 (PMC8587287; doi:10.3390/polym13213823)
Supplement: Supplementary file 1 [file polymers-13-03823-s001.zip]

Archive with 1 entries (1 files):
- polymers-1393708-supplementary.pdf
